# Supplementary material for: Delay, deny, and defend: Public outrage at health insurance companies and stock market debacle
Source: PLoS One. 2025 Oct 14;20(10):e0334399. doi: 10.1371/journal.pone.0334399 (PMC12520363; doi:10.1371/journal.pone.0334399)
Supplement: S1 Data — These are the key findings of the paper. Since we have used commercial databases (e.g., COMPUSTAT, CRSP) to retrieve firms’ financial information, we have removed firm identities from these worksheets. (XLS) [file pone.0334399.s001.xls]

## Sheet: Sheet1
Sample Index	Sic_code	CAR	Book_to_Market	R_D_positive	Profit	Size	Leverage	Age	CEO_Compensation	Excu_Avg_Compensation	Excu_Total_Compensation	Past_Return	First_Pronoun	CEO_Narcissism	Media_1year	Media_3year	High_Rev_Growth	Negative_comments	Negative_comments_dummy
1	6411	-0.00177752	0.268563	1	0.0286807	5.80461	0.387516	3	5.74037	8.35593	7.25778	0.134094	0.94	0.0988198	0.329	0.519	1	0	0
2	6321	-0.00227724	0.460665	1	0.0367649	11.7498	0.0581105	50	8.9507	10.3064	8.69705	0.320133	2.485	0.276409	0.272	0.9	0	0	0
3	6324	-0.107238	0.0971622	1	-0.250079	6.3833	0.28855	2	9.56784	10.4145	8.80517	0.705163	2.535	0.269397	0.407	1.095	1	0	0
4	6331	-0.00289029	0.479802	1	-0.00181885	11.546	0.0760144	30	9.71045	10.4318	8.82247	0.508197	1.3525	0.159296	0.385	1.378	1	0	0
5	6351	-0.00135995	1.92263	1	0.000474608	9.03932	0.356668	10	8.84199	9.66261	8.05342	-0.142857	3.78	0.300058	0.276	0.731	1	0	0
6	6331	0.065165	0.381381	1	0.0775173	6.96639	0.140953	11	5.68095	8.2603	6.87478	0.593994			0.172	0.345	0	0	0
7	6331	0.00311433	0.42822	1	0.0286031	10.3018	0.0561654	45	9.19473	10.3237	8.53206	0.310121	2.5075	0.273672	0.262	0.763	0	0	0
8	6331	0.000342866	1.09925	1	0.00675498	13.198	0.0427512	51	9.56519	10.9058	8.82649	0.16255	2.35	0.244354	0.99	3.238	0	0	0
9	6331	0.000338144	0.326711	1	0.0505287	7.11409	0.000217221	18	7.65023	8.75447	7.14566	0.242561	3.35	0.331168	0.1	0.36	0	0	0
10	6411	-0.0231505	-0.0128381	1	0.0755028	10.4329	0.313496	43	10.0717	11.4078	9.77641	0.189814	0.6825	0.10041	0.89	2.112	0	0	0
11	6331	-0.0224763	0.661861	1	0.0754253	10.9837	0.0489254	28	9.48062	10.4926	8.70101	0.266628	1.97333	0.250525	0.541	1.349	1	0	0
12	6411	-0.0453095	0.221951	1	0.018783	10.8516	0.142557	39	9.64606	10.5205	8.91117	0.25783	2.51	0.285079	1.027	2.809	1	0	0
13	6351	-0.01763	0.549402	1	0.019102	10.4233	0.0629073	19	8.20497	9.72744	7.93598	0.367275	1.86	0.228523	0.406	1.21	0	0	0
14	6351	-0.0195448	1.37043	1	0.0589361	9.4366	0.142834	19	9.50885	10.2068	8.59751	0.378266	0.855	0.106805	0.231	0.662	0	0	0
15	6321	0.0505692	2.14606	1	-0.000448507	5.94349	0.103744	51	7.33328	7.75134	7.05862	-0.218181			0.039	0.146	0	0	0
16	6331	-0.0147209	1.11454	1	0.0124391	10.3173	0.047497	20	8.82433	10.5262	8.73455	0.677508	1.3275	0.140797	0.345	0.97	0	0	0
17	6411	-0.0449428	0.661398	1	-0.0257403	8.16107	0.396404	4	8.76391	10.2609	8.6516	1.77841	1.135	0.147426	0.182	0.196	1	0	0
18	6331	-0.0121302	0.41169	1	0.0371313	10.5241	0.082137	50	9.73	10.6638	9.05448	0.331296	2.63	0.31691	0.182	0.394	1	0	0
19	6311	0.000956944	1.49022	1	-0.00470509	12.373	0.0133452	6	9.21104	10.0287	8.41948	-0.0344041	3.5	0.307671	0.281	0.736	0	0	0
20	6411	-0.0259433	0.275661	1	0.058488	9.608	0.228812	42	8.93536	9.93111	8.32187	0.511172	2.515	0.315487	0.506	1.342	1	0	0
21	6324	-0.0428227	0.654396	1	0.0319231	11.3462	0.219634	22	9.82865	10.9405	9.14881	-0.206597	1.41	0.197147	0.366	1.25	1	0	0
22	6331	-0.0144629	0.695385	1	0.0391361	12.3488	0.0614482	30	10.7041	11.4078	9.77641	0.269345	1.92	0.280836	0.326	1.029	1	0	0
23	6324	-0.0477934	0.529179	0	0.0338044	11.9366	0.186533	41	9.02539	10.2362	8.62687	0.266125	1.495	0.197762	0.874	1.546	0	16	1
24	6331	-0.00870935	0.744803	1	0.0562422	10.3972	0.0259086	51	8.25408	9.72563	8.11643	0.566521	2.025	0.237279	0.392	1.293	1	0	0
25	6311	-0.048477	1.29126	1	0.0146423	7.41994	0.00543642	43	7.24547	8.2451	6.63672	0.289017			0.131	0.365	0	0	0
26	6324	-0.0473484	0.615073	1	-0.373877	6.34681	0.00525346	3	9.22579	9.73311	8.12391	2.57895	1.42	0.143425	0.316	0.719	1	0	0
27	6331	0.0106328	0.86319	1	0.0186213	11.0777	0.0416622	54	9.68566	10.4839	8.87453	0.269522	1.65	0.247281	0.318	1.02	0	0	0
28	6321	-0.01384	0.726167	1	0.00787693	10.466	0.120826	20	9.18903	9.93156	8.32231	0.49144			0.31	1.037	0	0	0
29	6331	0.0261201	0.21489	1	-0.0830778	5.74237	0.0803742	8	6.08495	7.56185	6.17711	-0.138462	1.60667	0.185168	0.128	0.415	0	0	0
30	6311	-0.0199972	0.938342	1	0.00291085	12.846	0.0307116	1	9.06336	10.259	8.46743	0.640576	1.04	0.14242	0.572	1.233	0	0	0
31	6411	-0.0166678	0.0549808	1	0.167705	6.11959	0.049558	32	6.8752	8.0985	6.30826	0.648276			0.115	0.399	1	0	0
32	6411	-0.006402	0.216164	1	0.0382996	6.68361	0.340796	51	7.76452	9.11077	7.31956	0.0959779	1.5275	0.148885	0.073	0.227	1	0	0
33	6411	-0.0314179	0.216164	1	0.0382996	6.68361	0.340796	33	7.76452	9.11077	7.31956	0.076116	1.5275	0.148885	0.073	0.227	1	0	0
34	6331	0.0193377	1.02858	1	0.00195297	7.7259	0	37	6.8194	8.0811	6.4729	0.0878574			0.283	0.767	0	0	0
35	6331	-0.0106633	1.02858	1	0.00195297	7.7259	0	22	6.8194	8.0811	6.4729	0.226316			0.283	0.767	0	0	0
36	6411	0.00799166	3.53379	1	-0.0253417	7.01512	0.0863048	17	8.51624	9.28704	7.90103	-0.295652	2.2275	0.275402	0.266	0.882	0	0	0
37	6324	-0.0596119	0.358531	1	0.0549629	11.5984	0.219696	22	9.21433	10.1128	8.3212	-0.14486	1.9975	0.198203	1.017	2.197	1	1	1
38	6331	0.00275942	1.01433	1	0.0332639	8.17482	0.00171812	16	7.6149	8.80726	7.19842	0.411681	1.99	0.211727	0.175	0.51	0	0	0
39	6351	-0.0152554	1.00628	1	0.107506	8.73077	0.122594	2	8.99789	9.60522	7.99605	0.296539	1.84	0.211118	0.248	0.722	0	0	0
40	6331	-0.00178745	1.31146	1	0.0534596	9.94813	0.0875532	16	8.92177	10.4716	8.68002	0.175624			0.452	1.149	0	0	0
41	6311	-0.0159814	0.463927	1	0.00470352	12.5311	0.0215235	5	9.64637	10.6149	9.00554	0.557459	1.14667	0.138528	0.414	1.299	0	0	0
42	6411	-0.057571	0.0949488	1	0.167705	7.81277	0	28	8.89558	9.65846	7.86702	0.471111			0.465	1.186	1	0	0
43	6351	-0.0188871	0.907616	1	0.108359	8.76821	0.0715618	10	8.46983	9.57358	7.96442	0.181684	2.57	0.323446	0.259	0.743	0	0	0
44	6331	-0.0398427	0.860325	1	0.0509524	10.8077	0.0548594	28	9.20135	10.1628	8.37124	-0.035947	2.1325	0.27446	0.409	0.614	1	0	0
45	6311	-0.00919907	0.533962	1	-0.000826187	11.1591	0.0199852	1	9.26811	10.0884	8.47916	0.123338	2.605	0.298572	0.256	0.582	1	0	0
46	6361	-0.01802	0.535102	1	0.00641328	11.2974	0.0485772	18	9.1904	10.2075	8.41588	0.44989	2.63	0.333646	0.341	1.16	0	1	1
47	6361	-0.0159846	0.731934	1	0.0129026	9.7293	0.0796772	13	8.81553	9.45496	7.84583	0.194533	3.5275	0.375609	0.401	1.106	0	0	0
48	6331	-0.144773	2.73758	1	0.0584915	4.18565	0.000593282	28		7.95705	7.26425	-0.0573333			0.2	0.327	1	0	0
49	6311	-0.0232716	2.7925	1	0.000836848	11.4166	0.0179702	19	8.42583	9.69777	7.90632	0.266998	1.85	0.250386	0.262	1.101	0	0	0
50	6331	-0.0181713	1.48342	1	0.0147024	7.45563	0.00736192	20	8.01224	8.71095	6.92002	0.13143	1.14	0.133564	0.134	0.438	0	0	0
51	6311	-0.0468952	0.393019	1	0.0346062	10.2418	0.0580917	51	8.77373	10.0256	8.23402	-0.104079	1.5725	0.178309	1.277	1.848	0	0	0
52	6411	-0.104193	3.53379	1	-0.0421834	7.31293	0.308256	3	8.54537	9.07482	7.97644	-0.124726	0.9325	0.142332	0.14	0.422	0	0	0
53	6411	-0.0171378	0.00887011	1	0.0398431	5.87181	0.352062	5	8.63606	9.22572	7.61668	0.737039	1.3675	0.232866	0.246	0.873	1	0	0
54	6331	-0.0211518	1.47713	1	0.0500373	7.45894	0.0430938	16	8.68471	9.29451	7.50321	0.346774			0.139	0.479	1	0	0
55	6331	-0.0464907	0.747726	1	0.0127382	7.37036	0.114052	2	7.77506	8.88616	7.78783	0.353757	0.6225	0.085929	1.758	2.082	1	0	0
56	6331	-0.0178312	0.567217	1	0.00229254	9.58964	0.0535976	28	8.59824	9.57265	7.96349	0.339941	2.115	0.216805	0.273	0.857	0	0	0
57	6331	-0.0170841	0.63886	1	0.0326127	11.2487	0.0586872	28	9.27094	9.81677	8.20755	0.580854	3.5725	0.32253	0.447	1.249	0	0	0
58	6331	-0.0268454	0.497385	1	0.0436335	7.50181	0.115598	15	8.20627	8.64078	7.03205	0.406948	1.445	0.20103	0.184	0.6	1	0	0
59	6324	-0.0168437	0.312624	1	0.0176093	8.05953	0.291972	9	9.50666	10.5109	8.56517	0.461162	2.715	0.334068	0.261	0.662	1	0	0
60	6331	-0.0180621	1.11801	1	0.0210417	7.67471	0.0642481	9	8.51656	9.12799	8.02959	0.364865	1.005	0.104538	0.157	0.446	1	0	0
61	6411	-0.0280697	1.74681	1	-0.179117	7.32955	0.00970683	2	7.88646	8.76135	7.66306	2.5	1.6575	0.181155	0.211	0.649	1	0	0
62	6331	0.0107333	0.880131	1	0.00320287	9.55037	0.0840219	32	8.14408	8.85709	7.24822	0.279738	2.285	0.284543	0.221	0.584	0	0	0
63	6324	-0.0284943	0.291625	1	0.0528843	10.7593	0.226432	54	8.59961	9.45685	7.84772	-0.406422	1.63	0.184751	1.664	3.379	1	4	1
64	6361	-0.0311278	0.820442	1	0.065604	5.80079	0.0123367	37	6.5961	7.62141	6.52378	0.873			0.082	0.235	0	0	0
65	6311	-0.0239402	2.56593	1	0.00282812	12.7076	0.0122844	2	9.0575	10.1592	8.54987	1.10618	0.4925	0.0555754	0.374	1.102	0	0	0
66	6331	0.0381416	1.9537	1	0.0115114	8.57871	0.0628881	9	7.90901	9.21549	7.42422	-0.500241	2.02	0.237053	0.337	0.92	0	0	0
67	6331	0.00225283	0.802799	1	-0.0213534	9.45271	0.113908	33	9.05201	9.73935	7.94788	0.608183	1.33	0.197915	0.132	0.455	0	0	0
68	6331	-0.0142761	1.50311	1	-0.0194186	5.7609	0.0178288	45	6.49632	7.30669	6.20942	5.63673	1.865	0.19658	0.05	0.067	0	0	0
69	6331	-0.0328793	0.108106	1	0.126934	5.28684	0.230703	22	6.41541	6.9831	6.29088	0.161589	1.765	0.307407	0.143	0.591	1	0	0
70	6331	0.0463284	0.139986	1	0.0816579	8.23562	0.0487271	7	8.56103	9.55523	7.94608	0.478947	2.5675	0.282764	0.251	0.7	1	0	0
71	6331	0.0357363	0.626378	1	-0.145044	7.39836	0.0172657	3	7.46883	9.49219	7.70081	1.46339	0.87	0.100721	0.167	0.461	1	0	0
72	6311	-0.0261935	1.50637	1	-0.00201926	12.8278	0.0157218	54	9.04341	10.5243	8.73263	0.535484	0.6375	0.0691681	1.681	3.873	0	0	0
73	6331	-0.00206946	1.06884	1	0.0181067	11.2797	0.10484	55	8.81968	10.1471	8.53784	0.232042	0.926667	0.154151	0.36	1.154	0	0	0
74	6331	-0.103782	1.08292	1	-0.0253922	7.32576	0.167766	15	6.81948	7.81515	6.71734	-0.192708			0.096	0.282	0	0	0
75	6331	0.002938	0.83266	1	0.0362619	10.9159	0.0792226	37	8.99582	9.92411	8.1326	0.224519	2.55	0.343791	0.493	0.8	1	0	0
76	6411	0.0593598	-0.998421	1	-0.907604	3.45565	0.116292	2	5.68095	7.85478	6.06495	-0.113333			0.187	0.53	1	0	0
77	6411	-0.0251253	0.132696	1	0.0782011	10.7796	0.281178	55	9.51089	10.6473	9.03799	0.183011	2.0025	0.233976	0.089	0.243	1	0	0
78	6351	-0.010621	-4.15989	1	-0.185725	7.86557	0.568066	36	9.74927	10.7258	9.11647	1.04123	1.95	0.292904	0.199	0.57	0	0	0
79	6331	-0.0150245	0.749383	1	0.013562	8.86833	0.0831716	51	7.438	8.75922	7.15041	1.0272			0.121	0.39	0	0	0
80	6311	-0.0124309	0.625978	1	0.00229499	13.4409	0.0273087	23	9.87503	10.7854	9.17602	0.385859	2.205	0.220747	0.894	2.578	0	0	0
81	6351	-0.0237491	0.964921	1	0.109041	8.78544	0.0983724	32	7.91754	9.61186	7.82043	0.495333	3.0175	0.29284	0.228	0.705	0	0	0
82	6324	-0.0510389	0.201136	0	0.0732608	9.60858	0.165861	20	9.63514	10.5307	8.73904	-0.140203	1.025	0.157671	0.773	1.7	1	4	1
83	6324	0.065165	-4.15989	1	-0.418928	7.11109	0.0724867	2	9.2002	9.65028	8.26418	-0.194785	0.53	0.0628812	0.231	0.322	0	0	0
84	6331	0.0311995	0.935742	1	-0.00836176	6.48446	0.00315017	6	7.78276	8.25823	7.16013	0.239816			0.108	0.243	0	0	0
85	6351	-0.030794	0.802318	1	0.109542	7.98634	0.139086	10	8.97872	9.7979	8.18869	0.45425	0.89	0.118304	0.207	0.521	1	0	0
86	6331	-0.0203394	0.783252	1	0.0225875	10.185	0.0532802	51	8.68073	9.68263	8.07344	0.352004	1.4625	0.171414	0.034	0.065	0	0	0
87	6321	-0.144773	0.384065	1	-0.0751713	8.1891	0.101508	2	10.7041	11.0623	9.11648	1.13912	1.1	0.126107	0.368	1.372	1	0	0
88	6331	0.00926995	0.82577	1	-0.907604	3.13615	0.00109051	9	5.99422	6.9831	5.97111	2.28507	1.94	0.206759	0.115	0.352	0	0	0
89	6331	0.0147095	0.342753	1	0.04637	7.44309	0.0314311	4	7.96841	8.82223	7.21338	0.837695	2.0525	0.246325	0.256	0.627	1	0	0
90	6331	-0.00450171	-0.119314	1	-0.148915	6.80172	0.486022	3	8.35885	8.98899	7.89063	2.33929	1.715	0.202432	0.275	0.804	1	0	0
91	6311	-0.0146835	0.286909	1	0.0383691	9.61765	0.135893	13	8.3382	9.44711	7.83798	0.438525	0.8025	0.113918	0.31	0.813	1	0	0
92	6331	0.0164957	1.58204	1	-0.00685449	8.63621	0.0788917	32	7.33095	8.69856	7.08979	0.289617	2.645	0.330161	0.239	0.657	1	0	0
93	6331	-0.0361865	0.217503	1	0.0440001	11.3929	0.0796678	51	9.65743	10.3077	8.69837	0.626734	2.065	0.19321	0.43	1.186	1	0	0
94	6311	-0.0111509	0.799559	1	0.00345017	13.4409	0.0285208	22	9.82678	10.9082	9.29888	0.360534	0.65	0.0632072	1.23	3.554	0	0	0
95	6351	-0.032493	1.00561	1	0.0794212	8.93511	0.136404	31	9.45637	10.1202	8.32865	0.417905	2.9625	0.316716	0.296	0.784	0	0	0
96	6311	-0.0320117	0.863871	1	0.00923963	11.4889	0.0586337	30	9.43954	10.3033	8.69401	0.405547			0.343	0.856	1	0	0
97	6411	0.00361013	2.79486	0	-0.435585	3.13615	0.53917	2	6.09983	7.06802	5.97111	-0.500241			0.244	0.713	0	0	0
98	6331	-0.0311098	1.50617	1	0.0522604	10.7997	0.040996	28	10.071	10.7822	8.99054	0.354719	2.2325	0.229085	0.222	0.731	1	0	0
99	6331	-0.014841	0.232654	1	0.0588027	8.5526	0.00287246	51	8.55381	9.50057	7.89143	0.328309	1.375	0.151516	0.235	0.641	1	0	0
100	6331	0.0113193	1.82745	1	-0.109372	7.20615	0.227944	3	9.06979	9.68686	8.58837	5.63673	1.0725	0.103476	0.192	0.61	1	0	0
101	6411	-0.0317371	0.192017	0	0.00842214	8.88837	0.289531	2	8.35648	9.59646	7.9873	0.66531	0.555	0.0844943	0.31	0.593	1	0	0
102	6331	0.0159757	0.715512	1	0.00901383	7.64683	0.0237612	21	7.58263	8.57331	6.96463	0.145255			0.089	0.322	0	0	0
103	6331	-0.00903128	0.489779	1	0.0309457	9.37607	0.0463985	47	8.54753	9.46168	7.67031	-0.00386963	2.2475	0.306951	0.211	0.618	1	0	0
104	6411	0.0183663	1.06632	1	-0.0480164	7.10599	0.568066	3	6.98248	7.95638	6.85847	1.17293	2.1175	0.197175	0.149	0.634	1	0	0
105	6331	0.0144379	1.29762	1	0.0275648	9.46277	0.0632871	10	9.11175	9.83123	8.222	0.434101			0.412	1.494	1	0	0
106	6361	-0.0100826	0.857313	1	0.0112618	7.90207	0.214878	51	8.33421	9.21904	7.61	0.62532	2.6725	0.291215	0.211	0.634	0	0	0
107	6331	-0.0467813	0.827336	1	0.00271457	8.54467	0.0756115	16	8.61732	9.81891	8.02742	0.229133			0.147	0.476	1	0	0
108	6331	-0.00263907	0.573294	1	0.0237422	11.7439	0.0648843	51	10.0001	10.7712	9.1618	0.459925	2.815	0.293401	0.081	0.345	1	0	0
109	6399	-0.0384871	0.237818	1	-0.057083	6.66307	0.162948	9	5.77734	8.45445	6.50981	0.860695	1.07	0.107804	0.35	1.056	1	0	0
110	6331	0.0288376	1.44315	1	-0.00944599	8.05331	0.0253382	51	7.91983	9.36121	7.56988	0.484137	0.403333	0.0434149	0.297	0.986	0	0	0
111	6324	-0.0964514	0.203345	0	0.081766	12.5199	0.212856	39	10.0663	11.189	9.57959	0.119235	1.93	0.265985	4.881	8.884	1	14	1
112	6331	-0.013877	0.737339	1	0.0288458	7.74784	0.0433984	31	8.3638	9.11677	7.7308	0.384453	1.5125	0.139689	0.622	0.819	1	0	0
113	6321	-0.0208335	1.10374	1	0.0202956	11.0549	0.0552208	37	9.62577	10.2516	8.64228	0.817786	2.055	0.192964	0.417	1.169	0	0	0
114	6311	-0.0237167	0.806604	1	0.00397874	11.9645	0.0228921	10	9.06062	10.6352	8.84354	0.182752	1.3975	0.161328	0.598	1.934	1	0	0
115	6331	0.000101318	1.18396	1	0.060721	9.03431	0.0695572	38	8.933	10.0153	8.40608	0.300894			0.182	0.7	1	0	0
116	6411	-0.0214717	0.387875	1	0.0362668	10.2781	0.177587	22	9.43452	10.1345	8.5252	0.358434	1.7775	0.184278	0.391	1.422	0	0	0
